# Supplementary material for: Structural basis for FGF hormone signalling
Source: Nature. 2023 Jun 7;618(7966):862–70. doi: 10.1038/s41586-023-06155-9 (PMC10284700; doi:10.1038/s41586-023-06155-9)
Supplement: Supplementary file 4 — Source Data Fig. 2 [file 41586_2023_6155_MOESM4_ESM.xlsx]

## Sheet: Fig 2c
	pFGFR/αTubulin											pPLCγ1/αTubulin
	FGFR1c		WT	WT	△HBS1	△HBS2	△HBS1+2					FGFR1c		WT	WT	△HBS1	△HBS2	△HBS1+2
	FGF23		WT	△HBS	WT	WT	WT					FGF23		WT	△HBS	WT	WT	WT
	normalized activity	repeat1	1	0.272938	0.0915928	0.007	0.009					normalized activity	repeat1	1	0.15388	0.261128	0.002	0.016
		repeat2	1	0.337302	0.0836707	0.005	0.001						repeat2	1	0.373662	0.097104	0.006	0.005
		repeat3	1	0.298956	0.20544	0.009	0.014						repeat3	1	0.213111	0.307121	0.146	0.005
		mean	1	0.303065	0.126901	0.007	0.008						mean	1	0.246884	0.221784	0.0513333	0.00866667
		SD	0	0.0323782	0.0681318	0.002	0.00655744						SD	0	0.113717	0.110398	0.0820081	0.00635085
	pFRS2α/αTubulin											pERK/αTubulin
	FGFR1c		WT	WT	△HBS1	△HBS2	△HBS1+2					FGFR1c		WT	WT	△HBS1	△HBS2	△HBS1+2
	FGF23		WT	△HBS	WT	WT	WT					FGF23		WT	△HBS	WT	WT	WT
	normalized activity	repeat1	1	0.404597	0.007209	0.01	0.003					normalized activity	repeat1	1	0.339273	0.102084	0.029	0.023
		repeat2	1	0.328184	0.038789	0.027	0.011						repeat2	1	0.251966	0.179776	0.011	0.009
		repeat3	1	0.26681	0.223646	0.058	0.003						repeat3	1	0.296643	0.24044	0.001	0.066
		mean	1	0.333197	0.0898813	0.0316667	0.00566667						mean	1	0.295961	0.1741	0.0136667	0.0326667
		SD	0	0.0690299	0.116915	0.0243379	0.0046188						SD	0	0.0436575	0.0693524	0.0141892	0.0297041

## Sheet: Fig 2d
			Positive point/cell number
			FGFR1c	WT	WT	WT	△HBS1	△HBS1	△HBS2	△HBS2	△HBS1+2	△HBS1+2
			FGF23	-	WT	△HBS	-	WT	-	WT	-	WT
			repeat1	0.23	2.5	1.44	0.43	0.57	0.44	0.67	0.4	0.5
				0.43	2.43	1	0.43	0.36	0.6	0.58	0.44	0.33
				0.29	2.38	1	0.25	0.33	0.5	0.6	0.44	0.5
			repeat2	0.18	2	1.5	0.5	0.57	0.25	0.6	0.5	0.57
				0.25	2.13	0.78	0.29	0.38	0.38	0.64	0.56	0.38
				0.2	2.67	1.38	0.45	0.56	0.38	0.83	0.29	0.58
			mean	0.263333	2.35167	1.18333	0.391667	0.461667	0.425	0.653333	0.438333	0.476667
			SD	0.0902589	0.246205	0.294867	0.0984717	0.116175	0.11929	0.0924482	0.0917424	0.101325
