# Supplementary material for: Structural basis for FGF hormone signalling
Source: Nature. 2023 Jun 7;618(7966):862–70. doi: 10.1038/s41586-023-06155-9 (PMC10284700; doi:10.1038/s41586-023-06155-9)
Supplement: Supplementary file 5 — Source Data Fig. 3 [file 41586_2023_6155_MOESM5_ESM.xlsx]

## Sheet: Fig 3b
	pFGFR/αTubulin											pPLCγ1/αTubulin
	FGFR1c		WT	E249A	R254A	I256A	Y280A	A170D/A171D/S219K				FGFR1c		WT	E249A	R254A	I256A	Y280A	A170D/A171D/S219K
	normalized activity	repeat1	1	0.14701	0.040721	0.008227	0.006512	0.053138				normalized activity	repeat1	1	0.236131	0.126077	0.007012	0.056977	0.277131
		repeat2	1	0.078447	0.044251	0.008586	0.005382	0.179784					repeat2	1	0.131387	0.050605	0.008027	0.026135	0.552013
		repeat3	1	0.162948	0.079364	0.01655	0.014128	0.149437					repeat3	1	0.244874	0.161493	0.040683	0.075634	0.488232
		mean	1	0.129468	0.0547787	0.011121	0.008674	0.127453					mean	1	0.204131	0.112725	0.018574	0.0529153	0.439125
		SD	0	0.0448986	0.0213646	0.00470508	0.00475698	0.0661232					SD	0	0.0631494	0.0566369	0.0191537	0.0249982	0.14387
	pFRS2α/αTubulin											pERK/αTubulin
	FGFR1c		WT	E249A	R254A	I256A	Y280A	A170D/A171D/S219K				FGFR1c		WT	E249A	R254A	I256A	Y280A	A170D/A171D/S219K
	normalized activity	repeat1	1	0.179955	0.109983	0.067366	0.068691	0.179015				normalized activity	repeat1	1	0.529655	0.456404	0.108336	0.084106	0.045814
		repeat2	1	0.226793	0.18507	0.02447	0.088926	0.244171					repeat2	1	0.457763	0.208669	0.0868	0.143482	0.188555
		repeat3	1	0.100912	0.127667	0.047407	0.177686	0.032557					repeat3	1	0.533455	0.289615	0.052846	0.093706	0.112624
		mean	1	0.16922	0.140907	0.0464143	0.111768	0.151914					mean	1	0.506958	0.318229	0.0826607	0.107098	0.115664
		SD	0	0.0636234	0.0392553	0.0214652	0.0579766	0.108379					SD	0	0.0426462	0.126322	0.0279756	0.031873	0.0714191

## Sheet: Fig 3c
		pFGFR/αTubulin										pPLCγ1/αTubulin
		FGFR3c		WT	E247A	R252A	I254A	Y278A				FGFR3c		WT	E247A	R252A	I254A	Y278A
		normalized activity	repeat1	1	0.273436	0.440161	0.045049	0.227328				normalized activity	repeat1	1	0.320913	0.420429	0.085286	0.407953
			repeat2	1	0.067434	0.14672	0.118179	0.186353					repeat2	1	0.01271	0.283605	0.064469	0.014744
			repeat3	1	0.046306	0.06594	0.145433	0.167711					repeat3	1	0.057352	0.216217	0.222051	0.086622
			mean	1	0.129059	0.217607	0.102887	0.193797					mean	1	0.130325	0.30675	0.123935	0.169773
			SD	0	0.12548	0.196924	0.0519097	0.0304977					SD	0	0.166556	0.104055	0.0856058	0.209377
		pFRS2α/αTubulin										pERK/αTubulin
		FGFR3c		WT	E247A	R252A	I254A	Y278A				FGFR3c		WT	E247A	R252A	I254A	Y278A
		normalized activity	repeat1	1	0.198978	0.296897	0.006475	0.031979				normalized activity	repeat1	1	0.417745	0.453295	0.129603	0.367273
			repeat2	1	0.036707	0.118434	0.003406	0.000295					repeat2	1	0.176197	0.193082	0.009372	0.122874
			repeat3	1	0.019347	0.2353	0.270886	0.122915					repeat3	1	0.120539	0.111266	0.21026	0.032049
			mean	1	0.0850107	0.216877	0.093589	0.0517297					mean	1	0.23816	0.252548	0.116412	0.174065
			SD	0	0.0990795	0.0906467	0.153551	0.0636513					SD	0	0.157995	0.1786	0.101092	0.173376

## Sheet: Fig 3d
		pFGFR/αTubulin										pPLCγ1/αTubulin
		FGFR4		WT	E243A	R248A	I250A	Y274A				FGFR4		WT	E243A	R248A	I250A	Y274A
		normalized activity	repeat1	1	0.01353	0.334792	0.070058	0.124051				normalized activity	repeat1	1	0.039094	0.088937	0.077572	0.027991
			repeat2	1	0.011582	0.152705	0.02551	0.016251					repeat2	1	0.009332	0.078432	0.021808	0.156093
			repeat3	1	0.127312	0.036574	0.053018	0.163075					repeat3	1	0.058058	0.065424	0.037939	0.084849
			mean	1	0.050808	0.17469	0.0495287	0.101126					mean	1	0.0354947	0.0775977	0.045773	0.0896443
			SD	0	0.0662616	0.15032	0.022478	0.0760493					SD	0	0.0245616	0.0117787	0.0286956	0.0641855
		pFRS2α/αTubulin										pERK/αTubulin
		FGFR4		WT	E243A	R248A	I250A	Y274A				FGFR4		WT	E243A	R248A	I250A	Y274A
		normalized activity	repeat1	1	0.215241	0.115866	0.212327	0.237544				normalized activity	repeat1	1	0.083259	0.369634	0.161741	0.344641
			repeat2	1	0.019604	0.18353	0.031165	0.236088					repeat2	1	0.00233	0.497573	0.086784	0.220814
			repeat3	1	0.248658	0.04327	0.069933	0.13544					repeat3	1	0.084492	0.004431	0.066655	0.107435
			mean	1	0.161168	0.114222	0.104475	0.203024					mean	1	0.0566937	0.290546	0.10506	0.224297
			SD	0	0.123731	0.0701445	0.0953928	0.058534					SD	0	0.0470844	0.255907	0.0501083	0.118641
