# Supplementary material for: Structural basis for FGF hormone signalling
Source: Nature. 2023 Jun 7;618(7966):862–70. doi: 10.1038/s41586-023-06155-9 (PMC10284700; doi:10.1038/s41586-023-06155-9)
Supplement: Supplementary file 6 — Source Data Fig. 4 [file 41586_2023_6155_MOESM6_ESM.xlsx]

## Sheet: Fig 4b
	FGF23 WT							FGF23 ∆NT							FGF23 ∆SRBS
	Concentration(nM)	Repeat 1	Repeat 2	Repeat 3	mean	SD		Concentration(nM)	Repeat 1	Repeat 2	Repeat 3	mean	SD		Concentration(nM)	Repeat 1	Repeat 2	Repeat 3	mean	SD
	1	0.183708	0.174503	0.202661	0.187333	0.0142945		1	0.104998	0.167973	0.11077	0.128	0.0347707		1	0.057894	0.034034	0.055117	0.049	0.0130767
	5	0.473805	0.532829	0.449909	0.485667	0.0427122		5	0.242022	0.462618	0.258628	0.321333	0.122981		5	0.102756	0.082564	0.099602	0.0953333	0.0107858
	10	0.74368	0.878146	0.718371	0.78	0.0858604		10	0.34437	0.465527	0.375509	0.395333	0.0632561		10	0.136649	0.086721	0.134932	0.119667	0.0283078
	20	0.763441	1.10436	0.759055	0.875333	0.198041		20	0.583103	0.851837	0.679608	0.705	0.136231		20	0.201716	0.140863	0.165449	0.169333	0.03073
	40	0.787402	1.25387	0.919133	0.986667	0.240741		40	0.560663	0.835106	0.712167	0.702667	0.137238		40	0.205379	0.18089	0.199909	0.195333	0.0126623
	80	0.930012	1.15875	1.08491	1.058	0.116863		80	0.658194	0.866362	0.861408	0.795	0.118672		80	0.308544	0.285704	0.325079	0.306667	0.0196044
	160	0.933391	1.38892	1.12294	1.14833	0.229053		160	0.766295	0.841117	0.883227	0.83	0.0592706		160	0.354304	0.46802	0.371297	0.397667	0.0615007
	320	1.10586	1.18355	1.08698	1.12567	0.0514036		320	0.75964	0.860409	0.752974	0.791	0.0598582		320	0.390127	0.523156	0.454421	0.455667	0.0665157

## Sheet: Fig 4c
		FGF23 WT PLA Positive point/cell number
		Concentration(nM)	Repeat 1			Repeat 2			mean	SD
		1	0.92	0.53	0.63	0.47	0.7	0.74	0.665	0.160842
		5	0.67	0.7	1.11	1	1.15	1.33	0.993333	0.261585
		10	1.13	1.38	1	1.4	1.1	1.5	1.25167	0.200641
		20	0.72	1.3	1.56	1	1.21	1.08	1.145	0.285079
		40	2.47	3.39	2.56	3	3.42	3.07	2.985	0.401634
		80	2.6	3.29	2.5	2.43	2.67	3.1	2.765	0.348296
		160	2.88	3.29	3.44	3.4	2.67	2.67	3.05833	0.360412
		320	3.5	3.4	2.45	3.17	3.09	2.91	3.08667	0.377501
		FGF23 ∆NT PLA Positive point/cell number
		Concentration(nM)	Repeat 1			Repeat 2			mean	SD
		1	0.4	0.56	0.44	0.77	0.33	0.35	0.475	0.165982
		5	0.56	0.75	0.63	0.67	0.67	0.7	0.663333	0.0643946
		10	0.67	0.67	1	0.6	0.6	1.67	0.868333	0.420163
		20	0.92	0.73	0.67	0.67	0.67	0.69	0.725	0.0983362
		40	1	1	1.25	1.46	1.14	1.23	1.18	0.174471
		80	1.75	1.93	1.5	1.5	1.38	1.4	1.57667	0.217501
		160	1.88	1.83	2	2	1.88	2.14	1.955	0.114149
		320	1.86	1.71	2	2	1.88	1.92	1.895	0.108028
		FGF23 ∆SRBS PLA Positive point/cell number
		Concentration(nM)	Repeat 1			Repeat 2			mean	SD
		1	0.24	0.23	0.23	0.2	0.2	0.33	0.238333	0.0479236
		5	0.92	0.42	0.77	0.3	1	0.67	0.68	0.275754
		10	0.5	0.38	0.67	0.54	0.92	0.4	0.568333	0.201635
		20	0.46	0.31	0.54	0.45	0.47	0.67	0.483333	0.118265
		40	0.53	0.5	0.38	0.91	0.64	0.25	0.535	0.227222
		80	0.91	1.29	0.91	0.89	1	1	1	0.149933
		160	1.43	1.29	1.42	1.5	1.6	1.44	1.44667	0.101915
		320	1.29	1.45	1.5	1.22	1.55	1.4	1.40167	0.126082

## Sheet: Fig 4d
		Activition Rate%
		FGF23 WT		-	+	+	+
		FGF23 ∆NT		-	-	+	-
		FGF23 ∆SRBS		-	-	-	+
		normalized activity	repeat1	0	100	75.7221	60.4689
			repeat2	0	100	68.5341	31.2381
			repeat3	0	100	78.022	53.7058
			mean	0	100	74.0927	48.4709
			SD	0	0	4.94939	15.3024
