# Supplementary material for: Structural basis for FGF hormone signalling
Source: Nature. 2023 Jun 7;618(7966):862–70. doi: 10.1038/s41586-023-06155-9 (PMC10284700; doi:10.1038/s41586-023-06155-9)
Supplement: Supplementary file 7 — Source Data Extended Data Fig. 3 [file 41586_2023_6155_MOESM7_ESM.xlsx]

## Sheet: Extended Data Fig 3a
		Cell surface/Total expression									Cell Surface Expression
		FGFR1c	WT	△HBS1	△HBS2	△HBS1+2					FGFR1c		WT	△HBS1	△HBS2	△HBS1+2
		repeat1	0.649168	0.682372	0.602781	0.576998					normalized polarization	repeat1	1	1.17094	1.00845	0.976042
		repeat2	0.819119	0.863403	0.763335	0.624369						repeat2	1	1.03783	1.00913	0.927597
		repeat3	0.985174	0.907822	0.848951	0.835414						repeat3	1	1.13552	1.15825	1.08594
		mean	0.81782	0.817866	0.738356	0.678927						mean	1	1.11476	1.05861	0.996527
		SD	0.168007	0.119424	0.124972	0.137576						SD	0	0.0689373	0.0862894	0.0811352

## Sheet: Extended Data Fig 3b
		Cell surface/Total expression										Cell Surface Expression
		FGFR1c	WT	E249A	R254A	I256A	Y280A	A170D/A171D/S219K				FGFR1c		WT	E249A	R254A	I256A	Y280A	A170D/A171D/S219K
		repeat1	0.95405	0.979318	0.83293	0.446764	0.941779	0.997759				normalized polarization	repeat1	1	1.03468	0.739851	0.41838	0.818541	0.912393
		repeat2	0.714459	0.752415	0.648823	0.403118	0.678038	0.65572					repeat2	1	0.830252	0.771494	0.491009	0.824653	0.635767
		repeat3	0.706626	0.732482	0.782954	0.379894	0.624025	0.828224					repeat3	1	1.00675	0.947172	0.484713	0.800373	1.01525
		mean	0.791712	0.821405	0.754902	0.409925	0.747947	0.827234					mean	1	0.957227	0.819506	0.464701	0.814522	0.85447
		SD	0.140644	0.137119	0.0952051	0.0339508	0.170022	0.171022					SD	0	0.110847	0.111689	0.0402382	0.012629	0.19626

## Sheet: Extended Data Fig 3c
		Cell surface/Total expression									Cell Surface Expression
		FGFR3c	WT	E247A	R252A	I254A	Y278A				FGFR3c		WT	E247A	R252A	I254A	Y278A
		repeat1	0.756503	0.790595	0.757031	0.663905	0.635974				normalized polarization	repeat1	1	1.03872	1.03972	0.94244	0.944968
		repeat2	0.994419	1.07277	1.08417	1.19842	0.992716					repeat2	1	1.01994	1.06209	1.03877	1.02151
		repeat3	0.785536	0.85416	0.838189	0.945628	0.810028					repeat3	1	1.12719	1.2364	1.31762	1.27742
		mean	0.845486	0.905841	0.893128	0.935984	0.812906					mean	1	1.06195	1.11274	1.09961	1.0813
		SD	0.129794	0.148016	0.170346	0.267387	0.178388					SD	0	0.0572786	0.10768	0.194847	0.174103

## Sheet: Extended Data Fig 3d
		Cell surface/Total expression									Cell Surface Expression
		FGFR4	WT	E243A	R248A	I250A	Y274A				FGFR4		WT	E243A	R248A	I250A	Y274A
		repeat1	0.893518	0.922748	0.939725	0.482461	0.677766				normalized polarization	repeat1	1	0.972083	0.912626	0.594738	0.85154
		repeat2	0.912723	0.689251	0.848665	0.640237	0.89081					repeat2	1	0.760433	0.863102	0.648083	0.900155
		repeat3	0.96386	0.87447	0.872279	0.479885	0.623127					repeat3	1	0.898725	0.82908	0.529017	0.866668
		mean	0.923367	0.828823	0.88689	0.534194	0.730568					mean	1	0.87708	0.868269	0.590613	0.872788
		SD	0.0363589	0.12326	0.0472555	0.0918447	0.141437					SD	0	0.107472	0.042012	0.0596401	0.0248786
